# Supplementary material for: Characterization of Eighty-Eight Single-Nucleotide Polymorphism Markers in the Manila Clam Ruditapes philippinarum Based on High-Resolution Melting (HRM) Analysis
Source: Animals (Basel). 2024 Feb 6;14(4):542. doi: 10.3390/ani14040542 (PMC10886362; doi:10.3390/ani14040542)
Supplement: Supplementary file 1 [file animals-14-00542-s001.zip]

Archive with 1 entries (1 files):
- animals-2768900-supplementary.pdf
